# Supplementary material for: Endosomal Phosphatidylinositol-3-Phosphate-Associated Functions Are Dispensable for Establishment of the Cytomegalovirus Pre-Assembly Compartment but Essential for the Virus Growth
Source: Life (Basel). 2021 Aug 22;11(8):859. doi: 10.3390/life11080859 (PMC8398575; doi:10.3390/life11080859)
Supplement: Supplementary file 1 [file life-11-00859-s001.zip]

Archive with 1 entries (1 files):
- life-1321394-supplementary.pdf
